# Supplementary material for: The gut microbiome in differential diagnosis of diabetic kidney disease and membranous nephropathy
Source: Ren Fail. 2020 Oct 30;42(1):1100–10. doi: 10.1080/0886022X.2020.1837869 (PMC7599019; doi:10.1080/0886022X.2020.1837869)
Supplement: Supplemental Material [file IRNF_A_1837869_SM5512.xls]

## Sheet: alpha_rarefac.summary
Table S2. Alpha diversity of all participants
sample	reads	label	ace	chao	shannon	simpson	coverage	observed_otus
DKD1	15779	0.97	168.338	120.077	1.58843	0.420156	0.998225	91
DKD10	18977	0.97	519.586	448.609	3.52983	0.101485	0.99473	341
DKD100	27538	0.97	361.581	291.526	3.05271	0.126625	0.997749	192
DKD101	47846	0.97	241.617	243.12	1.9676	0.350921	0.999101	207
DKD102	42641	0.97	344.744	386.158	3.63414	0.059975	0.998593	293
DKD103	35212	0.97	233.342	231.625	2.53329	0.147147	0.998807	124
DKD104	37589	0.97	393.008	394.875	4.16145	0.026079	0.998085	315
DKD105	52644	0.97	266.064	258	3.16641	0.074468	0.999031	207
DKD106	34317	0.97	174.261	191.8	2.09042	0.229969	0.999038	139
DKD107	31941	0.97	334.463	356.65	3.9069	0.03675	0.998184	274
DKD108	41554	0.97	258.514	281.526	2.69837	0.161698	0.998725	209
DKD109	33913	0.97	355.35	337.316	3.4796	0.074186	0.998201	241
DKD11	16925	0.97	348.102	354.897	3.51027	0.068823	0.995923	274
DKD110	31629	0.97	350.426	355.037	3.84999	0.038737	0.997945	278
DKD111	28513	0.97	373.85	348.435	3.66338	0.047608	0.99772	258
DKD112	25786	0.97	271.877	281.048	3.68921	0.04838	0.99841	242
DKD113	27667	0.97	271.983	271.6	3.75483	0.045904	0.998374	232
DKD114	26860	0.97	370.088	363.417	3.76155	0.053165	0.997506	302
DKD115	32348	0.97	229.525	203.833	1.05981	0.6889	0.998702	156
DKD116	24999	0.97	247.1	265.158	2.35475	0.23379	0.9978	187
DKD117	23738	0.97	298.052	284.583	2.56119	0.159435	0.99722	225
DKD118	32501	0.97	337.16	334.667	3.51424	0.078978	0.998277	288
DKD12	13611	0.97	223.177	215.077	2.87482	0.167946	0.996694	177
DKD125	21358	0.97	272.568	277	3.51255	0.056133	0.997706	228
DKD127	30478	0.97	387.173	372.8	3.73915	0.046832	0.9979	272
DKD128	23051	0.97	466.884	496	3.97458	0.054523	0.996052	379
DKD13	30232	0.97	117.448	105.714	0.17695	0.94227	0.998908	68
DKD131	21045	0.97	168.997	182.25	2.40689	0.17323	0.998574	146
DKD134	26011	0.97	239.213	235.778	3.49685	0.056749	0.998693	215
DKD136	30542	0.97	124.122	94.0588	1.86599	0.308094	0.999378	84
DKD138	18047	0.97	354.237	374.885	3.38987	0.095782	0.9959	271
DKD14	17531	0.97	390.475	398.553	3.76479	0.070224	0.996007	335
DKD143	21770	0.97	350.314	355.6	2.97795	0.187582	0.99706	298
DKD147	23480	0.97	263.395	265.077	2.27217	0.236947	0.997445	197
DKD15	25681	0.97	300.442	294.935	3.45471	0.077158	0.998248	263
DKD16	14480	0.97	161.01	157.333	2.36815	0.174895	0.997238	114
DKD177	25882	0.97	265.796	268.333	3.86394	0.042641	0.998648	240
DKD178	42476	0.97	277.166	299.316	3.4564	0.050175	0.998729	224
DKD18	16010	0.97	327.95	329.677	3.5576	0.062438	0.99569	254
DKD180	24558	0.97	347.19	387.333	3.54949	0.064982	0.997109	269
DKD19	20603	0.97	259.714	275.882	3.4724	0.063581	0.997767	215
DKD2	29131	0.97	349.208	361.429	2.21819	0.320496	0.997391	280
DKD20	23751	0.97	238.763	240.048	3.35066	0.062973	0.998147	195
DKD21	19621	0.97	164.986	136.556	0.929802	0.721492	0.998369	109
DKD22	26925	0.97	314.582	322.731	3.05544	0.16136	0.997697	250
DKD23	24677	0.97	331.465	342.231	3.59832	0.050422	0.997204	252
DKD24	19294	0.97	309.349	326.143	3.75354	0.061606	0.997305	263
DKD25	32257	0.97	245.228	238.667	3.00972	0.113748	0.998605	202
DKD26	26845	0.97	230.641	230	3.13945	0.09041	0.998361	187
DKD27	21516	0.97	302.513	311.217	3.7312	0.044553	0.99749	249
DKD28	22843	0.97	272.184	261.4	1.38721	0.514375	0.997636	166
DKD29	20284	0.97	381.624	385.024	3.28735	0.07659	0.995908	304
DKD3	26051	0.97	190.773	189	2.04542	0.20047	0.998388	148
DKD30	19973	0.97	410.356	422.026	3.89139	0.047721	0.996245	349
DKD31	25510	0.97	425.354	421.66	3.30993	0.133123	0.996786	351
DKD32	19526	0.97	351.966	350.441	3.75432	0.051633	0.996774	293
DKD33	25073	0.97	298.587	335.5	2.78962	0.213245	0.997806	253
DKD34	21966	0.97	319.499	284.118	2.31686	0.24421	0.997269	180
DKD35	22617	0.97	364.167	354.22	3.25852	0.114518	0.996949	297
DKD36	28238	0.97	352.984	382.5	3.56543	0.056286	0.997415	273
DKD37	23608	0.97	362.743	355.333	2.39527	0.304716	0.997247	312
DKD38	21121	0.97	354.306	365	2.24675	0.325565	0.996496	292
DKD39	30495	0.97	282.555	244.12	1.30353	0.624525	0.998262	189
DKD4	30495	0.97	212.518	162	1.47185	0.495206	0.998819	120
DKD40	28041	0.97	219.19	221.158	2.84462	0.110936	0.998538	178
DKD41	28057	0.97	272.851	261.278	1.75046	0.471454	0.998111	223
DKD42	20470	0.97	403.71	404.477	4.06624	0.033167	0.996532	348
DKD43	32446	0.97	196.344	198.647	2.24603	0.235425	0.998644	143
DKD44	21599	0.97	195.813	201.833	2.45558	0.197241	0.998055	154
DKD45	28758	0.97	251.063	250	3.56054	0.062079	0.998609	211
DKD46	19670	0.97	324.509	305.784	3.42666	0.076794	0.996797	253
DKD47	26743	0.97	325.045	316.033	3.50598	0.063507	0.997682	253
DKD48	23057	0.97	268.652	267.345	1.88798	0.462093	0.997658	218
DKD49	25836	0.97	403.785	424	3.52613	0.076404	0.996865	316
DKD5	27079	0.97	406.067	400.317	3.84017	0.05731	0.997563	348
DKD50	22615	0.97	328.55	330.5	4.03746	0.034694	0.997966	296
DKD51	30431	0.97	173.117	150.071	1.63942	0.470108	0.999014	119
DKD52	18320	0.97	347.055	348	3.51243	0.077682	0.996343	281
DKD53	28822	0.97	100.642	111.5	1.39972	0.513979	0.999341	83
DKD54	19065	0.97	355.706	375.37	3.76549	0.065574	0.996433	291
DKD55	14877	0.97	221.915	222.4	3.22572	0.071594	0.996774	166
DKD56	40388	0.97	333.366	339.385	3.73236	0.046949	0.99849	269
DKD57	21670	0.97	424.286	449	3.78248	0.053162	0.995801	332
DKD58	11285	0.97	179.657	184.154	3.36075	0.061633	0.996987	141
DKD59	27110	0.97	363.42	388.545	3.47166	0.134004	0.997897	316
DKD6	24439	0.97	264.505	223.25	2.01611	0.263496	0.997954	162
DKD60	36903	0.97	280.581	277	1.49394	0.567818	0.998374	218
DKD61	27561	0.97	382.201	346	3.48789	0.076483	0.997642	266
DKD62	22338	0.97	105.474	103.545	1.23488	0.581615	0.999149	88
DKD63	33956	0.97	300.67	215.143	1.13372	0.455291	0.998704	80
DKD64	16197	0.97	250.263	249.138	2.84608	0.151467	0.997222	215
DKD65	61603	0.97	232.3	183.9	0.760355	0.700415	0.99914	115
DKD66	19145	0.97	362.693	347.625	3.4481	0.089235	0.996553	294
DKD67	26257	0.97	400.814	413.097	4.40423	0.023661	0.997524	346
DKD68	40082	0.97	177.221	173.333	2.41961	0.200808	0.999401	158
DKD69	17393	0.97	114.674	120.111	2.61964	0.134602	0.99885	99
DKD7	21565	0.97	305.511	316	2.3487	0.255408	0.997032	244
DKD70	38768	0.97	398.176	358.833	3.32828	0.079072	0.998169	276
DKD71	32330	0.97	410.997	410.167	3.75341	0.055131	0.997804	351
DKD72	25966	0.97	334.965	334.441	2.71968	0.24222	0.997574	277
DKD73	21175	0.97	388.396	377.826	4.1506	0.030751	0.996978	334
DKD74	27619	0.97	410.815	394.936	4.16421	0.034336	0.997791	356
DKD75	26981	0.97	449.713	472.294	4.31071	0.02492	0.996998	377
DKD76	23058	0.97	254.957	252.778	2.54381	0.235604	0.997918	211
DKD77	31358	0.97	354.325	345.886	3.91931	0.04066	0.998278	305
DKD78	29564	0.97	262.972	289.176	2.49079	0.214866	0.998173	205
DKD79	21891	0.97	445.364	483.25	4.17114	0.031837	0.9963	382
DKD8	23887	0.97	167.564	185.5	2.66373	0.118521	0.998535	126
DKD80	31659	0.97	353.05	366.444	3.43721	0.079711	0.997915	287
DKD81	32210	0.97	330.867	288.724	3.52339	0.071091	0.998386	243
DKD82	21852	0.97	335.32	331.778	3.7732	0.049098	0.997437	289
DKD83	21653	0.97	347.51	344.405	3.31294	0.084533	0.996813	281
DKD84	40594	0.97	214.482	232	3.32809	0.062301	0.999015	167
DKD85	36040	0.97	395.913	402.405	2.91591	0.146947	0.99778	317
DKD86	22919	0.97	414.037	415.818	3.6264	0.078412	0.996509	344
DKD87	38355	0.97	390.539	330.65	3.64766	0.048335	0.998357	233
DKD88	24355	0.97	199.319	192.583	2.79248	0.099721	0.99844	134
DKD89	30233	0.97	446.939	497	3.89074	0.045053	0.997122	368
DKD9	11883	0.97	310.962	253.5	1.98954	0.289547	0.994446	182
DKD90	30586	0.97	441.202	435.826	4.33575	0.025004	0.997908	392
DKD91	27561	0.97	436.298	447.9	3.66371	0.079121	0.997388	384
DKD92	30352	0.97	275.244	285.565	3.16463	0.087319	0.998188	221
DKD93	37816	0.97	369.063	370	3.62872	0.061116	0.998255	305
DKD94	32508	0.97	394.946	334.333	1.9401	0.273323	0.997631	195
DKD95	27656	0.97	329.749	282.7	3.8821	0.036543	0.998047	235
DKD96	22799	0.97	258.073	249.667	3.27415	0.077263	0.99807	221
DKD97	26684	0.97	401.485	399.417	3.84212	0.045389	0.997077	316
DKD98	24452	0.97	183.532	180.333	2.69449	0.100872	0.99861	118
DKD99	27770	0.97	309.375	312.833	2.78462	0.211333	0.998199	272
MP1_1	49506	0.97	216.792	213.789	3.32877	0.065439	0.999333	186
MP1_10	34177	0.97	530.391	567.692	3.31703	0.134517	0.997279	458
MP1_2	33175	0.97	281.827	289.75	2.53055	0.218545	0.998191	216
MP1_3	26574	0.97	260.479	257.84	3.23803	0.074393	0.998344	220
MP1_4	29169	0.97	271.541	296.2	3.75002	0.043854	0.998526	236
MP1_6	27808	0.97	363.645	349.417	3.70594	0.056614	0.997591	288
MP1_7	25967	0.97	296.398	303.875	3.50349	0.057893	0.997882	242
MP1_8	30286	0.97	249.273	241	2.78225	0.175411	0.998382	192
MP1_9	24376	0.97	226.183	232	3.31189	0.068607	0.998482	195
MP2_1	38857	0.97	237.888	134.556	1.16098	0.360608	0.998868	82
MP2_10	35387	0.97	424.061	407.286	3.6573	0.083262	0.998022	358
MP2_100	23762	0.97	223.228	231.882	3.07555	0.092745	0.998317	186
MP2_101	28218	0.97	214.25	223.056	2.45068	0.174601	0.998228	155
MP2_102	32742	0.97	363.282	387.786	3.4206	0.065077	0.997679	286
MP2_103	25088	0.97	286.404	287.029	3.11746	0.095942	0.998007	251
MP2_104	29739	0.97	210.188	206	3.0459	0.083047	0.998756	169
MP2_105	35441	0.97	434.143	440.778	3.70725	0.053312	0.997743	353
MP2_106	40434	0.97	255.561	223.154	2.47415	0.200213	0.998887	147
MP2_107	27295	0.97	404.532	419.452	4.13691	0.03191	0.997362	337
MP2_108	22056	0.97	395.215	390.973	3.20878	0.114221	0.996237	299
MP2_109	28695	0.97	282.669	294.25	3.1016	0.105348	0.998083	220
MP2_11	29125	0.97	258.37	264.789	3.56012	0.04844	0.998489	215
MP2_110	21640	0.97	287.528	301.273	3.75189	0.049986	0.997782	250
MP2_111	39126	0.97	228.917	232.15	3.26244	0.071487	0.999029	197
MP2_112	27474	0.97	249.397	240.452	3.25455	0.081899	0.998508	214
MP2_113	21467	0.97	391.293	408.364	3.75592	0.067548	0.99646	322
MP2_114	26668	0.97	219.947	222.333	0.967152	0.691428	0.998388	122
MP2_115	48674	0.97	332.33	316.341	2.95738	0.088261	0.998521	254
MP2_116	39492	0.97	172.531	167.053	1.61546	0.392399	0.999063	132
MP2_117	36622	0.97	284.518	255.455	3.25582	0.066364	0.998662	202
MP2_118	32492	0.97	196.374	221.25	2.40847	0.15192	0.998677	146
MP2_119	27483	0.97	238.006	224.129	2.99481	0.115336	0.998435	195
MP2_13	35133	0.97	226.51	240	3.15364	0.090641	0.998975	195
MP2_14	44122	0.97	301.729	307.2	2.61165	0.197472	0.998527	224
MP2_15	28933	0.97	284.331	236.565	3.15425	0.06821	0.998099	172
MP2_16	37839	0.97	305.576	181.2	1.91806	0.227913	0.998731	106
MP2_17	40084	0.97	356.515	325.357	2.55945	0.202202	0.998304	244
MP2_18	32114	0.97	444.113	447.15	4.16877	0.030725	0.997602	374
MP2_19	34954	0.97	280.145	279.667	1.57617	0.514307	0.998169	205
MP2_2	56123	0.97	191.975	175.115	2.39109	0.159889	0.999252	142
MP2_20	41770	0.97	269.814	279	2.97161	0.096598	0.998923	189
MP2_21	31804	0.97	238.667	249.125	3.232	0.07017	0.998617	190
MP2_22	22270	0.97	186.586	157.333	2.49984	0.144329	0.998563	116
MP2_23	45931	0.97	267.971	226.833	3.18168	0.074922	0.999086	179
MP2_24	29760	0.97	224.814	234.353	3.11398	0.076147	0.998723	193
MP2_25	35471	0.97	184.374	189	1.71733	0.367548	0.998844	148
MP2_26	40217	0.97	373.117	334.5	3.28634	0.063754	0.998185	225
MP2_29	31528	0.97	391.795	395.029	3.53723	0.068552	0.997811	328
MP2_3	38309	0.97	410.736	413.263	2.96275	0.216342	0.998121	346
MP2_30	48474	0.97	239.1	190.867	2.50585	0.143681	0.999216	144
MP2_33	28696	0.97	224.692	222.053	3.07581	0.083964	0.998606	181
MP2_34	26714	0.97	145.274	137.5	2.04394	0.275308	0.998989	118
MP2_35	26991	0.97	53.4096	48.1429	0.312636	0.8987	0.999518	37
MP2_36	25652	0.97	155.49	115.625	1.23253	0.538425	0.998986	75
MP2_37	28295	0.97	558.44	557.726	3.82286	0.065472	0.99636	473
MP2_39	50720	0.97	221.217	223.048	2.54314	0.140967	0.999132	178
MP2_4	41636	0.97	339.447	296.789	3.02413	0.136824	0.998751	227
MP2_40	40573	0.97	250.285	252.13	2.24941	0.351187	0.998916	211
MP2_41	38273	0.97	388.585	415.786	3.50149	0.071525	0.998014	314
MP2_42	29181	0.97	232.077	184.273	2.9734	0.099144	0.998732	154
MP2_43	41743	0.97	262.706	232	2.57909	0.138616	0.998874	185
MP2_44	25865	0.97	270.138	271	2.88279	0.147177	0.997951	218
MP2_46	26097	0.97	201.394	201.158	2.81458	0.091814	0.998429	158
MP2_47	31196	0.97	226.961	223.4	2.0643	0.324544	0.998525	182
MP2_48	27102	0.97	367.759	374	4.07892	0.037764	0.99786	317
MP2_49	31309	0.97	299.395	269.053	2.84385	0.103173	0.998211	188
MP2_5	52652	0.97	332.362	283.053	3.29786	0.067876	0.998936	202
MP2_52	28772	0.97	217.852	172.571	2.22012	0.215384	0.998714	125
MP2_53	46907	0.97	338.418	323.235	3.15046	0.080124	0.998678	212
MP2_54	38496	0.97	247.655	244.12	2.92868	0.094867	0.998883	208
MP2_55	22126	0.97	189.896	183.053	2.58368	0.185779	0.998328	148
MP2_56	24646	0.97	146.555	141	1.25899	0.53695	0.99858	106
MP2_57	24564	0.97	257.883	258.115	3.36193	0.078773	0.99829	225
MP2_58	30630	0.97	355.267	352.371	4.03553	0.037575	0.99827	313
MP2_59	45449	0.97	306.259	318.44	3.34377	0.06823	0.998702	250
MP2_6	51369	0.97	202.26	182	2.16139	0.224465	0.999221	130
MP2_60	40725	0.97	215.754	220.5	2.01776	0.323916	0.99887	163
MP2_61	38303	0.97	229.438	230.143	2.87358	0.10115	0.998825	183
MP2_62	29619	0.97	306.018	297.571	2.9993	0.147056	0.997974	247
MP2_63	48828	0.97	361.769	362.088	2.42193	0.236902	0.998546	289
MP2_64	34510	0.97	244.475	254.15	2.51587	0.20085	0.998754	209
MP2_65	25586	0.97	474.42	482.9	4.18608	0.033392	0.996522	385
MP2_66	27541	0.97	289.303	297	3.6508	0.064579	0.998293	250
MP2_67	53342	0.97	287.652	284.37	3.07764	0.114896	0.999063	239
MP2_68	29114	0.97	287.725	298.5	3.81672	0.047082	0.998454	249
MP2_69	35364	0.97	288.847	321.438	3.69028	0.044343	0.998473	232
MP2_7	49027	0.97	361.288	372.286	3.22602	0.117012	0.998674	298
MP2_70	30434	0.97	180.298	177.188	2.67584	0.117017	0.99885	140
MP2_71	33643	0.97	135.234	126.143	2.21942	0.186371	0.999287	113
MP2_72	41982	0.97	266.851	246.028	3.17488	0.063899	0.998809	212
MP2_73	29776	0.97	135.611	132.176	0.366462	0.896623	0.998925	103
MP2_75	25157	0.97	160.331	189.111	2.42904	0.172273	0.998609	123
MP2_78	21264	0.97	271.763	279.136	3.69823	0.052671	0.998025	240
MP2_79	24909	0.97	249.149	243	2.66725	0.151976	0.998033	194
MP2_8	34810	0.97	201.209	216.154	3.29955	0.068056	0.999023	173
MP2_80	21497	0.97	244.696	244.273	3.78712	0.041778	0.998279	214
MP2_81	29911	0.97	66.2288	56	1.35417	0.358179	0.999599	34
MP2_84	36261	0.97	375.986	325.64	3.40664	0.062712	0.998235	245
MP2_85	41726	0.97	280.984	240.25	2.62455	0.115165	0.998682	166
MP2_88	34948	0.97	249.582	252	1.82918	0.284226	0.999056	76
MP2_89	38595	0.97	305.586	322.625	2.12307	0.298354	0.998186	222
MP2_9	53515	0.97	207.509	203.6	2.93687	0.093736	0.999421	185
MP2_90	26405	0.97	300.039	306.8	3.20284	0.0926	0.997728	236
MP2_91	23719	0.97	335.77	336	3.23176	0.113523	0.997217	271
MP2_92	24669	0.97	431.224	455.091	3.8374	0.049164	0.996311	331
MP2_93	28634	0.97	244.172	206.4	2.25	0.181136	0.998289	128
MP2_94	29972	0.97	388.75	376	2.3347	0.221594	0.997398	233
MP2_95	44440	0.97	376.479	397.7	2.98994	0.124096	0.998222	295
MP2_96	22011	0.97	348.275	366.964	3.38064	0.077899	0.996956	288
MP2_97	27277	0.97	313.217	326.625	3.65361	0.050339	0.99802	267
MP2_98	24558	0.97	434.885	422.957	3.83469	0.047028	0.996783	289
MP2_99	12838	0.97	248.54	238	1.94869	0.353918	0.995482	181
MP3_1	48047	0.97	230.882	240.9	2.71902	0.099061	0.998897	172
MP3_10	36938	0.97	196.973	198	2.89901	0.12042	0.999242	177
MP3_11	36246	0.97	185.341	189.4	1.73038	0.402199	0.998924	140
MP3_12	28384	0.97	326.398	327.121	3.68362	0.057691	0.998238	290
MP3_13	31147	0.97	174.242	169.143	3.05374	0.097891	0.999229	156
MP3_15	35639	0.97	280.319	309.059	3.56884	0.051421	0.998597	237
MP3_16	42868	0.97	365.323	379.138	3.17145	0.121051	0.99832	291
MP3_17	22051	0.97	164.364	159	1.38164	0.434679	0.998367	89
MP3_18	30041	0.97	343.056	374.261	3.20697	0.118748	0.997803	281
MP3_19	25943	0.97	421.973	339	1.96759	0.386052	0.997186	193
MP3_2	32564	0.97	132.774	131.5	1.58498	0.344099	0.99914	100
MP3_20	36546	0.97	536.408	542.386	4.23018	0.044695	0.998276	498
MP3_21	43087	0.97	388.03	349.69	3.50008	0.05484	0.998352	264
MP3_22	42527	0.97	287.71	266.875	3.12297	0.083675	0.998777	184
MP3_23	42277	0.97	240.821	236.25	3.21035	0.07695	0.999148	210
MP3_25	31839	0.97	572.26	593.735	4.02929	0.047699	0.996639	478
MP3_26	30236	0.97	335.001	348.417	3.78113	0.062233	0.998247	291
MP3_27	24973	0.97	159.039	153.312	2.90863	0.10344	0.998959	133
MP3_28	31521	0.97	272.99	214.24	2.51581	0.185076	0.998509	171
MP3_29	25182	0.97	327.478	376.667	3.73643	0.052146	0.997578	275
MP3_30	21476	0.97	199.216	139.167	2.28164	0.189634	0.998417	108
MP3_31	30107	0.97	326.163	328.484	3.51816	0.069136	0.998107	277
MP3_32	27168	0.97	233.202	229.667	3.09616	0.129251	0.998822	209
MP3_33	28616	0.97	257.167	267.474	3.0299	0.089543	0.998253	203
MP3_4	41019	0.97	351.836	350	3.84244	0.047011	0.998659	305
MP3_5	48457	0.97	218.274	234.556	2.20976	0.217814	0.999092	182
MP3_6	44530	0.97	289.548	279.552	3.49698	0.059364	0.9989	239
MP3_7	42215	0.97	319.441	354.636	2.46061	0.224793	0.998366	248
MP3_8	37774	0.97	380.903	364.55	3.63236	0.057777	0.998359	270
MP3_9	38320	0.97	341.703	311	2.56576	0.189972	0.99833	199
