# Supplementary material for: The gut microbiome in differential diagnosis of diabetic kidney disease and membranous nephropathy
Source: Ren Fail. 2020 Oct 30;42(1):1100–10. doi: 10.1080/0886022X.2020.1837869 (PMC7599019; doi:10.1080/0886022X.2020.1837869)
Supplement: Supplemental Material [file IRNF_A_1837869_SM5500.xlsx]

## Sheet: genus.Wilcoxon_rank_sum.
Table S3. Microbial comparison at the genus level between DKD and MN group
ID	DKD-median	DKD-mean	DKD-se	MN-median	MN-mean	MN-se	p-value	z-score	Sig_mark	q-value
Bacteroides	0.0516(0.0099,0.1545)	0.101761	0.010974	0.0136(0.0027,0.056)	0.0512428	0.00708592	5.4559e-06	-4.54645	***	2.90981e-05
Ruminococcaceae_uncultured	0.0394(0.0099,0.1104)	0.0809352	0.00876422	0.0084(0.0009,0.0357)	0.0293824	0.00457663	1.37941e-07	-5.26797	***	1.10353e-06
Bifidobacterium	0.0051(0.0005,0.0209)	0.0386355	0.00825917	0.0136(0.0037,0.0561)	0.0495289	0.00708194	0.000675107	-3.39949	***	0.00216034
Akkermansia	<0.0001(<0.0001,0.001)	0.0376098	0.0101847	<0.0001(<0.0001,<0.0001)	0.00618774	0.0033791	2.03986e-06	-4.74944	***	1.30551e-05
Anaerostipes（厌氧棒状杆菌）	0.0013(0.0004,0.0051)	0.00911856	0.00210365	0.005(0.0014,0.0186)	0.0197141	0.00358772	1.6847e-05	-4.30304	***	7.70147e-05
Dorea	0.0046(0.0014,0.0113)	0.0109393	0.00178988	0.0099(0.0032,0.0243)	0.0161824	0.00156649	0.000770372	-3.36323	***	0.00238567
Peptostreptococcaceae_incertae_sedis	0.0016(0.0002,0.0064)	0.00797137	0.00150817	0.0069(0.0015,0.0202)	0.0176528	0.00253759	9.81133e-08	-5.33018	***	8.56261e-07
Christensenellaceae_uncultured	0.0013(<0.0001,0.0132)	0.0172456	0.00333235	<0.0001(<0.0001,0.0041)	0.00740081	0.00168049	0.000284088	-3.62939	***	0.00104894
Clostridium_sensu_stricto_1	0.0003(<0.0001,0.0029)	0.00710763	0.00260691	0.0019(0.0001,0.0082)	0.0138473	0.0030376	0.000371851	-3.5593	***	0.00132214
Streptococcus	0.0006(0.0002,0.0023)	0.00668373	0.00201077	0.0021(0.0009,0.0099)	0.0127782	0.00234121	5.99763e-09	-5.81682	***	6.39747e-08
Parabacteroides	0.0031(0.0007,0.0099)	0.0156541	0.00617068	0.0007(<0.0001,0.0037)	0.00405039	0.000759067	8.04944e-07	-4.93416	***	5.94421e-06
Alistipes	0.004(0.0003,0.0166)	0.015031	0.0030929	0.0002(<0.0001,0.0021)	0.00247684	0.000411983	1.27495e-11	-6.77145	***	4.07985e-10
Veillonella	<0.0001(<0.0001,0.0003)	0.00226119	0.000986522	0.0005(<0.0001,0.0029)	0.0117722	0.00303451	1.93795e-10	-6.36618	***	2.32554e-09
Haemophilus	<0.0001(<0.0001,0.0001)	0.00202191	0.000813854	0.0004(<0.0001,0.0043)	0.00850523	0.00232415	1.41403e-10	-6.41437	***	1.93924e-09
Phascolarctobacterium	0.0011(<0.0001,0.0056)	0.0060128	0.00115906	<0.0001(<0.0001,0.001)	0.00179206	0.000334203	1.40488e-06	-4.82431	***	9.63344e-06
Anaerotruncus（厌氧棍状菌）	0.0009(<0.0001,0.0042)	0.00483225	0.000944604	<0.0001(<0.0001,0.0003)	0.00080619	0.000184784	8.62046e-11	-6.48936	***	1.37927e-09
Sphingomonas	<0.0001(<0.0001,<0.0001)	1.0031e-05	5.19314e-06	0.0001(<0.0001,0.0003)	0.00344713	0.0015624	4.89008e-34	-12.163	***	4.69447e-32
Defluviitaleaceae_incertae_sedis	<0.0001(<0.0001,0.0001)	0.00101962	0.000418304	<0.0001(<0.0001,0.0009)	0.00171919	0.000403234	0.00040098	-3.53944	***	0.00137479
Family_XIII_uncultured	0.0005(<0.0001,0.0018)	0.00187298	0.000350136	<0.0001(<0.0001,0.0005)	0.000855183	0.00018184	2.75558e-06	-4.68825	***	1.65335e-05
Weissella	<0.0001(<0.0001,0.0001)	0.000499287	0.000226595	0.0001(<0.0001,0.0005)	0.00176328	0.000568983	1.17643e-05	-4.38191	***	5.64688e-05
Barnesiella	<0.0001(<0.0001,0.0014)	0.0017376	0.000415653	<0.0001(<0.0001,<0.0001)	0.000402831	0.00013056	1.83075e-08	-5.62728	***	1.75752e-07
Defluviitaleaceae_uncultured	<0.0001(<0.0001,0.0008)	0.00103288	0.000223509	<0.0001(<0.0001,0.0003)	0.000288852	5.37793e-05	0.000522662	-3.46887	***	0.00173019
Acinetobacter	<0.0001(<0.0001,<0.0001)	0.000843403	0.000744235	<0.0001(<0.0001,0.0001)	0.000148915	4.95489e-05	7.17547e-11	-6.51694	***	1.37769e-09
Paraprevotella	<0.0001(<0.0001,0.0004)	0.000738566	0.000212216	<0.0001(<0.0001,<0.0001)	0.00022488	5.94132e-05	0.000205036	-3.71273	***	0.000820144
Anaerofilum	<0.0001(<0.0001,0.0003)	0.00063724	0.000180397	<0.0001(<0.0001,<0.0001)	0.000308831	0.000154043	8.58496e-06	-4.45005	***	4.33766e-05
Bilophila	0.0002(<0.0001,0.0004)	0.000642496	0.000137442	<0.0001(<0.0001,0.0002)	0.000277366	6.31781e-05	0.000147698	-3.79491	***	0.00061648
Pseudomonadales_unclassified	<0.0001(<0.0001,<0.0001)	0.00075655	0.000718594	<0.0001(<0.0001,<0.0001)	9.88732e-06	1.60716e-06	5.42073e-06	-4.54781	***	2.90981e-05
Butyricimonas	<0.0001(<0.0001,0.0005)	0.00062955	0.000132755	<0.0001(<0.0001,<0.0001)	7.0838e-05	2.18438e-05	2.14802e-11	-6.69559	***	5.15526e-10
Solobacterium	<0.0001(<0.0001,<0.0001)	0.000241682	0.000184955	0.0001(<0.0001,0.0002)	0.000162937	1.58188e-05	1.0782e-11	-6.79566	***	4.07985e-10
Cloacibacillus	<0.0001(<0.0001,<0.0001)	0.000386132	0.000143393	<0.0001(<0.0001,<0.0001)	2.75352e-05	1.39945e-05	0.000269069	-3.64339	***	0.00103322
Coprobacter	<0.0001(<0.0001,<0.0001)	0.000244977	0.000111912	<0.0001(<0.0001,<0.0001)	0.000144437	0.00013777	6.53683e-05	-3.99254	***	0.000285244
Blautia（与OUT不符）	0.0268(0.0117,0.0614)	0.0512959	0.0068149	0.0415(0.0187,0.0758)	0.0596645	0.00505686	0.00981612	-2.58224	**	0.0224368
S24-7_norank	<0.0001(<0.0001,0.0003)	0.00270822	0.000806366	<0.0001(<0.0001,<0.0001)	0.00171031	0.000735384	0.00128155	-3.22008	**	0.00384465
RF9_norank	<0.0001(<0.0001,0.0004)	0.00284589	0.00169815	<0.0001(<0.0001,<0.0001)	0.000735873	0.000207871	0.00400939	-2.87742	**	0.010129
Turicibacter	<0.0001(<0.0001,0.0004)	0.000551364	0.000159709	0.0001(<0.0001,0.0011)	0.00128794	0.000286258	0.00709914	-2.69216	**	0.0170379
Coriobacteriaceae_uncultured	0.0002(<0.0001,0.0008)	0.00102691	0.000267298	<0.0001(<0.0001,0.0005)	0.000650282	0.000127208	0.00221847	-3.05931	**	0.00608495
Mitsuokella	<0.0001(<0.0001,<0.0001)	0.000521256	0.000495826	<0.0001(<0.0001,<0.0001)	0.000424768	0.000357957	0.0033594	-2.93278	**	0.00871629
vadinBB60_norank	<0.0001(<0.0001,<0.0001)	0.000767419	0.000688353	<0.0001(<0.0001,<0.0001)	3.23592e-05	1.15202e-05	0.00169472	-3.13909	**	0.00478509
Peptostreptococcus	<0.0001(<0.0001,<0.0001)	0.000678713	0.000660861	<0.0001(<0.0001,<0.0001)	3.12394e-05	1.22557e-05	0.00253689	-3.01891	**	0.00676504
Lactococcus	<0.0001(<0.0001,<0.0001)	5.63798e-05	1.41832e-05	<0.0001(<0.0001,0.0001)	0.000594958	0.000196446	0.00937361	-2.59812	**	0.021948
Asteroleplasma	<0.0001(<0.0001,<0.0001)	0.000444535	0.000426444	<0.0001(<0.0001,<0.0001)	0	0	0.00141229	-3.19213	**	0.00410847
Bacteroidales_uncultured	<0.0001(<0.0001,<0.0001)	0.000312891	0.000149743	<0.0001(<0.0001,<0.0001)	8.50493e-05	3.63532e-05	0.00597561	-2.74912	**	0.0147092
Faecalibacterium	0.0318(0.0055,0.0903)	0.0703933	0.00948405	0.0564(0.0065,0.1513)	0.0948897	0.00872441	0.0304535	-2.16414	*	0.0584706
Pseudobutyrivibrio	0.0037(0.0002,0.0266)	0.0198248	0.00314686	0.008(0.0009,0.0298)	0.0299374	0.00431608	0.0486716	-1.97146	*	0.0881598
Klebsiella	0.0004(<0.0001,0.005)	0.0118413	0.00408177	0.0012(<0.0001,0.0135)	0.0281277	0.00658342	0.0230225	-2.27306	*	0.0470248
Erysipelotrichaceae_uncultured	0.001(<0.0001,0.0053)	0.00799717	0.00297912	0.0034(<0.0001,0.0112)	0.0115814	0.00205882	0.0321469	-2.14258	*	0.0593482
Dialister	<0.0001(<0.0001,0.0011)	0.00486749	0.00131348	0.0002(<0.0001,0.0045)	0.0132818	0.00286266	0.0203943	-2.31901	*	0.0435079
Desulfovibrio	<0.0001(<0.0001,0.0008)	0.00242864	0.000655277	<0.0001(<0.0001,0.0001)	0.000819542	0.000208893	0.0318386	-2.14643	*	0.0593482
Parasutterella	<0.0001(<0.0001,0.0008)	0.00213933	0.000962746	<0.0001(<0.0001,0.0005)	0.000700282	0.000148226	0.0180953	-2.36366	*	0.0394806
Flavonifractor	0.0002(<0.0001,0.0013)	0.00169913	0.000325578	0.0001(<0.0001,0.0006)	0.00104032	0.000323882	0.0225384	-2.28117	*	0.0470248
Staphylococcus	<0.0001(<0.0001,<0.0001)	3.71318e-06	1.32046e-06	<0.0001(<0.0001,<0.0001)	0.000968183	0.000505598	0.0283962	-2.19177	*	0.0564376
Family_XIII_incertae_sedis	<0.0001(<0.0001,0.0002)	0.000435612	0.000159978	<0.0001(<0.0001,<0.0001)	6.90986e-05	1.9552e-05	0.0156729	-2.41644	*	0.0349907
Cyanobacteria_norank	<0.0001(<0.0001,<0.0001)	0.000301419	0.000215111	<0.0001(<0.0001,<0.0001)	0.00010519	2.86009e-05	0.0288067	-2.18612	*	0.0564376
Escherichia-Shigella	0.0305(0.0044,0.1698)	0.13187	0.018509	0.0494(0.0063,0.2053)	0.152873	0.0182405	0.197986	-1.28731		0.279509
Subdoligranulum	0.0315(0.0029,0.0766)	0.0591806	0.00718883	0.0322(0.0004,0.0895)	0.0578554	0.0062628	0.563195	-0.578102		0.670406
Lachnospiraceae_incertae_sedis	0.0332(0.0153,0.0607)	0.0499709	0.00476936	0.0404(0.0219,0.0747)	0.0533142	0.00399649	0.185108	-1.32519		0.26523
Enterobacteriaceae_unclassified	0.0036(0.0003,0.0163)	0.0235478	0.00528432	0.0035(0.0008,0.0392)	0.0427885	0.00711553	0.0500554	-1.95949		0.0889873
Megamonas	<0.0001(<0.0001,0.0002)	0.0152136	0.00699652	<0.0001(<0.0001,0.0035)	0.0342717	0.00881897	0.133542	-1.50028		0.213668
Ruminococcus	0.0067(0.0002,0.0244)	0.0172154	0.00255482	0.0071(0.0002,0.0312)	0.0302966	0.00529363	0.565655	-0.574462		0.670406
Prevotella	0.0005(<0.0001,0.0066)	0.0276074	0.00798831	0.0003(<0.0001,0.011)	0.0166204	0.00467641	0.552708	-0.593707		0.670406
Lachnospiraceae_unclassified	0.0078(0.0028,0.0144)	0.011107	0.00107463	0.0076(0.0031,0.0165)	0.0123734	0.00141474	0.753911	-0.313487		0.813207
Ruminococcaceae_unclassified	0.0051(0.0016,0.0108)	0.00983431	0.00124029	0.0042(0.0004,0.0191)	0.0130102	0.00160955	0.634237	-0.475772		0.716315
Erysipelotrichaceae_incertae_sedis	0.0016(0.0004,0.0056)	0.00655426	0.00136366	0.0016(0.0003,0.0058)	0.0140139	0.00532826	0.849215	-0.19012		0.886529
Enterococcus	<0.0001(<0.0001,0.0002)	0.0157504	0.00924018	<0.0001(<0.0001,0.0003)	0.00515257	0.00320725	0.893388	-0.134018		0.922207
Lactobacillus	0.0003(<0.0001,0.0035)	0.0125111	0.00485653	0.0002(<0.0001,0.0018)	0.00750493	0.0027004	0.351677	-0.931342		0.462479
Roseburia	0.0025(0.0002,0.0078)	0.00759401	0.00116155	0.0025(0.0003,0.0075)	0.00785678	0.00139153	0.97399	-0.0326046		0.980935
Coprococcus	0.0017(0.0004,0.0043)	0.00646147	0.00134352	0.0021(0.0003,0.0062)	0.00683056	0.00117839	0.465638	-0.729594		0.596017
Ruminococcaceae_incertae_sedis	0.0033(0.0015,0.0081)	0.00714743	0.000944773	0.0038(0.0014,0.0062)	0.0051941	0.000603225	0.548106	-0.600601		0.670406
Catenibacterium	<0.0001(<0.0001,<0.0001)	0.00497428	0.0017363	<0.0001(<0.0001,<0.0001)	0.00420168	0.00168654	0.84959	-0.189641		0.886529
Collinsella	0.0008(<0.0001,0.0028)	0.00328149	0.000620663	0.0016(<0.0001,0.0062)	0.00473837	0.000696615	0.109315	-1.60128		0.177868
Megasphaera	<0.0001(<0.0001,0.0003)	0.00416957	0.00166984	<0.0001(<0.0001,0.0002)	0.00323818	0.00125827	0.61238	-0.50668		0.716315
Citrobacter	<0.0001(<0.0001,0.0005)	0.00202029	0.00117094	<0.0001(<0.0001,0.0009)	0.00279146	0.000774507	0.183973	-1.32862		0.26523
Lachnospiraceae_uncultured	0.0005(0.0001,0.0021)	0.00256928	0.000638927	0.0007(0.0001,0.0022)	0.00224343	0.000384699	0.626911	-0.486079		0.716315
Erysipelotrichaceae_unclassified	<0.0001(<0.0001,<0.0001)	0.00429855	0.00428226	<0.0001(<0.0001,<0.0001)	1.3169e-06	9.46178e-07	0.240049	-1.17486		0.333982
Lachnospira	0.0001(<0.0001,0.0007)	0.00127617	0.000387056	0.0002(<0.0001,0.0006)	0.000926746	0.000214996	0.154273	-1.4246		0.238659
Clostridiales_unclassified	0.0004(<0.0001,0.0012)	0.000956287	0.000126899	0.0003(<0.0001,0.001)	0.00106994	0.000315223	0.69258	-0.395356		0.755542
Fusobacteriales_unclassified	<0.0001(<0.0001,<0.0001)	0.00200922	0.00194348	<0.0001(<0.0001,<0.0001)	0.000107465	3.95713e-05	0.68758	-0.402142		0.755542
Bacteria_unclassified	0.0002(<0.0001,0.0013)	0.00121877	0.000311088	0.0002(<0.0001,0.0006)	0.000522641	0.000101993	0.0866615	-1.71328		0.14344
Alloprevotella	<0.0001(<0.0001,<0.0001)	0.00132457	0.000547883	<0.0001(<0.0001,<0.0001)	0.000313972	0.000150941	0.146803	-1.45092		0.231034
Raoultella	<0.0001(<0.0001,0.0002)	0.000555767	0.00019129	<0.0001(<0.0001,0.0003)	0.000742915	0.000220333	0.52877	-0.629885		0.659246
Fusobacterium	<0.0001(<0.0001,<0.0001)	0.00026224	9.30693e-05	<0.0001(<0.0001,0.0001)	0.000959127	0.000595276	0.161672	-1.39947		0.241366
Comamonas	<0.0001(<0.0001,<0.0001)	0.00125524	0.000759944	<0.0001(<0.0001,<0.0001)	5.56338e-06	1.33861e-06	0.655629	-0.445956		0.731865
Eggerthella	<0.0001(<0.0001,0.0003)	0.000631651	0.000210934	0.0001(<0.0001,0.0004)	0.000418007	8.35942e-05	0.15662	-1.41653		0.238659
Prevotellaceae_uncultured	<0.0001(<0.0001,<0.0001)	0.000346496	0.000153345	<0.0001(<0.0001,<0.0001)	0.000587063	0.000256205	0.980935	-0.0238964		0.980935
Howardella	<0.0001(<0.0001,<0.0001)	0.000631581	0.000279662	<0.0001(<0.0001,<0.0001)	0.000270549	7.97426e-05	0.440773	-0.770888		0.571814
Acidaminococcus	<0.0001(<0.0001,<0.0001)	0.000567178	0.000318538	<0.0001(<0.0001,<0.0001)	0.000103676	6.90954e-05	0.330175	-0.973762		0.440233
Morganella	<0.0001(<0.0001,<0.0001)	0.000540884	0.000267528	<0.0001(<0.0001,<0.0001)	6.37254e-05	3.13727e-05	0.496927	-0.679332		0.627698
Adlercreutzia	<0.0001(<0.0001,0.0001)	0.000404473	0.000204525	<0.0001(<0.0001,<0.0001)	0.000185951	5.22929e-05	0.072259	-1.79748		0.121699
Butyricicoccus	<0.0001(<0.0001,<0.0001)	1.37364e-05	9.07945e-06	<0.0001(<0.0001,<0.0001)	0.000451901	0.000436809	0.163425	-1.39365		0.241366
Gastranaerophilales_norank	<0.0001(<0.0001,<0.0001)	0.000182124	7.07171e-05	<0.0001(<0.0001,<0.0001)	0.000266296	0.000239901	0.0541331	-1.92577		0.0944868
Erysipelotrichaceae_norank	<0.0001(<0.0001,<0.0001)	0.000182109	0.000174524	<0.0001(<0.0001,<0.0001)	9.37324e-06	6.55858e-06	0.302548	-1.03099		0.409078
Acidaminococcaceae_unclassified	<0.0001(<0.0001,<0.0001)	0.000182302	0.000182302	<0.0001(<0.0001,<0.0001)	0	0	0.297509	-1.04179		0.408013
Cellulosilyticum	<0.0001(<0.0001,<0.0001)	0.000177326	0.000177326	<0.0001(<0.0001,<0.0001)	3.8169e-06	2.84874e-06	0.628512	-0.483822		0.716315
Proteus	<0.0001(<0.0001,<0.0001)	3.74884e-05	1.79766e-05	<0.0001(<0.0001,<0.0001)	0.000121732	9.35792e-05	0.809267	-0.241371		0.863218
Cetobacterium	<0.0001(<0.0001,<0.0001)	1.31008e-06	1.31008e-06	<0.0001(<0.0001,<0.0001)	0.000149317	0.000149317	0.954086	-0.057576		0.974386
Veillonellaceae_unclassified	<0.0001(<0.0001,<0.0001)	9.73643e-05	9.5367e-05	<0.0001(<0.0001,<0.0001)	5.0831e-05	3.25414e-05	0.06402	-1.85204		0.109749
