# Supplementary material for: The gut microbiome in differential diagnosis of diabetic kidney disease and membranous nephropathy
Source: Ren Fail. 2020 Oct 30;42(1):1100–10. doi: 10.1080/0886022X.2020.1837869 (PMC7599019; doi:10.1080/0886022X.2020.1837869)
Supplement: Supplemental Material [file IRNF_A_1837869_SM5477.xlsx]

## Sheet: LDA
Table S4. Potential function of gut microbiome in both groups
Biomaker_names	Logarithm value	Groups	LDA_value	P_value
L1_Environmental_Information_Processing	5.21686	MN	3.68223	0.000299242
L1_Environmental_Information_Processing.L2_Membrane_Transport（膜转运）	5.16324	MN	3.68193	4.75076e-05
L1_Environmental_Information_Processing.L2_Membrane_Transport.L3_ABC_transporters（ABC转运蛋白可运输多种物质，主要是维生素B12,与结核分歧杆菌的生长有关，参见nature文章））	4.59734	MN	3.18327	5.76889e-06
L1_Environmental_Information_Processing.L2_Membrane_Transport.L3_Phosphotransferase_system__PTS_（PTS，磷酸转移酶系统，将糖以磷酸化的形式转运；多发生于兼性厌氧和厌氧细菌中））	3.8664	MN	2.7827	0.00319183
L1_Environmental_Information_Processing.L2_Membrane_Transport.L3_Transporters（转运蛋白）	4.89033	MN	3.37385	4.18452e-05
L1_Genetic_Information_Processing.L2_Transcription（转录）	4.4898	MN	2.48935	0.000996172
L1_Genetic_Information_Processing.L2_Transcription.L3_Transcription_factors（转录因子）	4.3234	MN	2.91842	3.92364e-06
L1_Metabolism.L2_Carbohydrate_Metabolism.L3_Butanoate_metabolism（丁酸甲酯代谢）	3.8429	MN	2.11519	0.0415839
L1_Metabolism.L2_Carbohydrate_Metabolism.L3_Pentose_and_glucuronate_interconversions（有益；戊糖-葡萄糖醛酸酯代谢转换；磷酸戊糖途径，提供NADPH，维持谷胱甘肽的还原状态；提供5-磷酸核糖，用于核苷酸和核酸的生物合成）	3.78174	MN	2.10307	0.0154786
L1_Metabolism.L2_Metabolism_of_Cofactors_and_Vitamins.L3_Porphyrin_and_chlorophyll_metabolism（卟啉、叶绿素代谢）	3.98062	MN	2.49047	0.0113683
L1_Metabolism.L2_Xenobiotics_Biodegradation_and_Metabolism.L3_Benzoate_degradation（苯酸盐降解）	3.42168	MN	2.05014	0.0125789
L1_Cellular_Processes.L2_Transport_and_Catabolism（转化与分解代谢）	3.41656	DKD	2.47333	5.03373e-09
L1_Cellular_Processes.L2_Transport_and_Catabolism.L3_Lysosome（溶酶体）	3.0031	DKD	2.38886	6.46927e-09
L1_Genetic_Information_Processing.L2_Folding__Sorting_and_Degradation（折叠，分类与降解）	4.37301	DKD	2.44174	0.0006217
L1_Genetic_Information_Processing.L2_Transcription.L3_Transcription_machinery（转录机制）	3.96976	DKD	2.7045	2.14597e-05
L1_Human_Diseases.L2_Cancers.L3_Pathways_in_cancer	2.66676	DKD	2.00589	0.00157096
L1_Metabolism	5.67017	DKD	3.42174	0.00185111
L1_Metabolism.L2_Amino_Acid_Metabolism.L3_Alanine__aspartate_and_glutamate_metabolism（丙、天冬、谷氨酸代谢；参与糖代谢中间产物草酰乙酸（参与三羧酸循环）和丙酮酸（进入糖有氧氧化）的合成）	4.00442	DKD	2.28277	0.026789
L1_Metabolism.L2_Amino_Acid_Metabolism.L3_Histidine_metabolism（组氨酸代谢，其代谢产物组胺是过敏反应如哮喘、荨麻疹或者肠绞痛的介导物质）	3.76484	DKD	2.18929	0.00725715
L1_Metabolism.L2_Biosynthesis_of_Other_Secondary_Metabolites（其他二级代谢物）	3.95304	DKD	2.30773	0.00141913
L1_Metabolism.L2_Biosynthesis_of_Other_Secondary_Metabolites.L3_Streptomycin_biosynthesis（链霉素生物合成）	3.47293	DKD	2.05178	0.00272881
L1_Metabolism.L2_Carbohydrate_Metabolism.L3_Amino_sugar_and_nucleotide_sugar_metabolism（氨基糖和核苷酸糖的代谢）	4.14941	DKD	2.42515	0.00271495
L1_Metabolism.L2_Carbohydrate_Metabolism.L3_Citrate_cycle__TCA_cycle_（柠檬酸循环）	3.78312	DKD	2.27662	0.00216524
L1_Metabolism.L2_Energy_Metabolism	4.74503	DKD	2.7482	0.00829543
L1_Metabolism.L2_Energy_Metabolism.L3_Carbon_fixation_pathways_in_prokaryotes（原核细胞碳固定途径；固定CO2生成葡萄糖)	3.97878	DKD	2.33027	6.00832e-07
L1_Metabolism.L2_Energy_Metabolism.L3_Oxidative_phosphorylation（氧化磷酸化反应：线粒体生成ATp-）	4.02505	DKD	2.31124	0.00107005
L1_Metabolism.L2_Energy_Metabolism.L3_Sulfur_metabolism(硫代谢）	3.45849	DKD	2.03054	0.000906683
L1_Metabolism.L2_Enzyme_Families.L3_Peptidases（肽酶：蛋白质水解酶）	4.24985	DKD	2.21482	0.0438069
L1_Metabolism.L2_Glycan_Biosynthesis_and_Metabolism	4.35015	DKD	2.97229	0.00356269
L1_Metabolism.L2_Glycan_Biosynthesis_and_Metabolism.L3_Glycosaminoglycan_degradation（糖胺聚糖降解成单糖）	2.81112	DKD	2.22736	1.97692e-09
L1_Metabolism.L2_Glycan_Biosynthesis_and_Metabolism.L3_Glycosphingolipid_biosynthesis___ganglio_series（鞘糖脂合成；真核生物的细胞膜）	2.59008	DKD	2.04388	1.09877e-09
L1_Metabolism.L2_Glycan_Biosynthesis_and_Metabolism.L3_Glycosphingolipid_biosynthesis___globo_series	2.99787	DKD	2.13021	2.2155e-07
L1_Metabolism.L2_Glycan_Biosynthesis_and_Metabolism.L3_Other_glycan_degradation	3.41613	DKD	2.50543	8.80242e-06
L1_Metabolism.L2_Lipid_Metabolism	4.45872	DKD	2.63678	0.000496772
L1_Metabolism.L2_Lipid_Metabolism.L3_Lipid_biosynthesis_proteins（脂质合成蛋白）	3.75368	DKD	2.09594	1.71375e-06
L1_Metabolism.L2_Lipid_Metabolism.L3_Sphingolipid_metabolism（鞘脂类代谢）	3.31945	DKD	2.34808	1.48173e-05
L1_Metabolism.L2_Metabolism_of_Cofactors_and_Vitamins.L3_One_carbon_pool_by_folate（辅助因子与维生素：叶酸一碳单位池）（缺乏叶酸（活性形式四氢叶酸是一探单位的供体；）会造成核酸合成障碍，造成巨红细胞贫血）	3.74895	DKD	2.16403	0.0019817
L1_Metabolism.L2_Metabolism_of_Terpenoids_and_Polyketides（萜类和酮类代谢）	4.19748	DKD	2.43947	3.97613e-07
L1_Metabolism.L2_Metabolism_of_Terpenoids_and_Polyketides.L3_Prenyltransferases（异戊烯转移酶）	3.45643	DKD	2.13351	8.88251e-07
L1_Metabolism.L2_Metabolism_of_Terpenoids_and_Polyketides.L3_Terpenoid_backbone_biosynthesis（萜类化合物骨架合成）有化痰等益处	3.71576	DKD	2.10675	0.0115201
L1_Organismal_Systems	3.82475	DKD	2.43375	3.28264e-05
L1_Organismal_Systems.L2_Endocrine_System	3.44872	DKD	2.12797	0.000134699
L1_Unclassified.L2_Genetic_Information_Processing.L3_Restriction_enzyme	3.22708	DKD	2.0328	1.67447e-06
L1_Unclassified.L2_Metabolism.L3_Energy_metabolism	3.9387	DKD	2.03764	0.000852812
L1_Unclassified.L2_Poorly_Characterized.L3_General_function_prediction_only	4.55118	DKD	2.44032	0.000198054
